# Supplementary material for: Hydroxyurea mobile directly observed therapy versus standard monitoring in patients with sickle cell anemia: a phase 2 randomized trial
Source: Commun Med (Lond). 2024 Aug 9;4:160. doi: 10.1038/s43856-024-00552-5 (PMC11315961; doi:10.1038/s43856-024-00552-5)
Supplement: Supplementary file 2 — Supplementary Data 1 [file 43856_2024_552_MOESM2_ESM.xlsx]

## Sheet: Elligible
Arm	HbF(%) at Randomazation	HbF(%) at last visit
Standard Monitoring	0.6	0.6
mDOT	8.2	7.8
mDOT	4.6	6.4
Standard Monitoring	1.7	2.1
mDOT	5.7	2
mDOT	2.2	2.1
Standard Monitoring	11	24.1
Standard Monitoring	1.9	4
Standard Monitoring	6.6	7.6
Standard Monitoring	4.1	8.1
Standard Monitoring	2.4	7.5
mDOT	4.4	7.2
mDOT	2.7	4.7
mDOT	0.8	1.7
Standard Monitoring	4.5	8.3
mDOT	4.5	9.3
mDOT	1.8	4.2
mDOT	0.6	1
Standard Monitoring	4.3	8.8
Standard Monitoring	3.5	7.4
mDOT	1.1	2.8
mDOT	0.6	6.2
Standard Monitoring	6.9	9
Standard Monitoring	1.3	2.9
Standard Monitoring	4.1	10.4
mDOT	10.5	18.3
mDOT	2.5	6.4
Standard Monitoring	2.3	8.6
mDOT	1.5	5.5
Standard Monitoring	2.6	9.8
mDOT	1.3	4.2
Standard Monitoring	2	3.2
Standard Monitoring	1.4	3.2
mDOT	7.9	12.7
mDOT	4.9	8.1
Standard Monitoring	7.7	18.2
mDOT	4.8	14.5
mDOT	2	2.2
Standard Monitoring	4	9.6
Standard Monitoring	0.8	1.6
Standard Monitoring	3.2	9.7
mDOT	5	7.3
mDOT	9.5	12.5
Standard Monitoring	5.4	7
Standard Monitoring	1.9	3.2
Standard Monitoring	0.5	0.5
mDOT	1	2.9
Standard Monitoring	0.5	1.9
mDOT	2.4	2.5
mDOT	5.9	15.8
mDOT	5.2	9.7
Standard Monitoring	0.1	9.7
Standard Monitoring	8.8	15.6
Standard Monitoring	1.6	3.8
Standard Monitoring	7.9	10.2
mDOT	1.8	3.8
Standard Monitoring	3.9	9
mDOT	4.7	9.9
Standard Monitoring	1.5	3
mDOT	4.9	9.7
