# Supplementary material for: Hydroxyurea mobile directly observed therapy versus standard monitoring in patients with sickle cell anemia: a phase 2 randomized trial
Source: Commun Med (Lond). 2024 Aug 9;4:160. doi: 10.1038/s43856-024-00552-5 (PMC11315961; doi:10.1038/s43856-024-00552-5)
Supplement: Supplementary file 3 — Supplementary Data 2 [file 43856_2024_552_MOESM3_ESM.xlsx]

## Sheet: Elligible
Arm	MCV (fL) at Randomazation	MCV (fL) at last visit
Standard Monitoring	65.8	65.5
mDOT	82.4	80.2
mDOT	88.9	97.6
Standard Monitoring	99	103.6
mDOT	73.5	74.7
mDOT	76.2	82.1
Standard Monitoring	93.3	104.3
Standard Monitoring	78.5	94.3
Standard Monitoring	66.9	67.2
Standard Monitoring	77.2	87.4
Standard Monitoring	73.9	88.5
mDOT	87.5	120.5
mDOT	88.6	100.5
mDOT	88.4	92.1
mDOT	63.3	68.9
Standard Monitoring	84.6	94
mDOT	71.3	80.2
mDOT	88.6	100
mDOT	61.3	66.4
Standard Monitoring	86.8	99.4
Standard Monitoring	91.7	93.4
mDOT	84.4	93.4
mDOT	66.8	92.8
Standard Monitoring	78.8	86.5
Standard Monitoring	80.9	92.8
Standard Monitoring	80.6	9
mDOT	70.4	87.6
mDOT	72.6	83.3
Standard Monitoring	76	95.5
mDOT	85.7	99.2
Standard Monitoring	73	88.8
mDOT	80.2	102.4
Standard Monitoring	78.3	83.2
Standard Monitoring	58.1	66.4
mDOT	74.7	80.7
mDOT	86.5	97.6
Standard Monitoring	83.6	94.4
mDOT	81.2	100.4
mDOT	83.6	85.2
Standard Monitoring	77.5	92.6
Standard Monitoring	68.8	72.6
Standard Monitoring	80.6	99.6
mDOT	80.3	81.9
mDOT	98.3	103.9
Standard Monitoring	77	82.6
Standard Monitoring	91.3	93.2
Standard Monitoring	67.5	64.6
mDOT	70.7	82
Standard Monitoring	84.6	93.3
mDOT	79.9	79.5
mDOT	80.6	24.7
mDOT	66.5	70.3
Standard Monitoring	88.2	104.7
Standard Monitoring	85.5	97.4
Standard Monitoring	80.6	101.5
Standard Monitoring	76.5	83.8
mDOT	79.6	92.1
Standard Monitoring	67.1	74.9
mDOT	74	88.9
Standard Monitoring	74.2	80.9
mDOT	84.8	100.4
